# Supplementary material for: Associations between Lifestyle Factors and Neurocognitive Impairment among Chinese Adolescent and Young Adult (AYA) Survivors of Sarcoma
Source: Cancers (Basel). 2023 Jan 28;15(3):799. doi: 10.3390/cancers15030799 (PMC9913447; doi:10.3390/cancers15030799)
Supplement: Supplementary file 1 [file cancers-15-00799-s001.zip]

Archive with 1 entries (1 files):
- cancers-2115361-supplementary.pdf
